# Supplementary material for: S-palmitoylation of MTDH regulates ferroptosis resistance in breast cancer cell
Source: J Lipid Res. 2025 Nov 28;67(1):100953. doi: 10.1016/j.jlr.2025.100953 (PMC12794514; doi:10.1016/j.jlr.2025.100953)
Supplement: Key Resource Table [file mmc2.xlsx]

## Sheet: Sheet1
Supplementary Table
Regent or Resource	Source	Identifier
Antibodies
Rabbit anti-MTDH	Proteintech	Cat#13860-1-AP
Mouse anti-GAPDH	Proteintech	Cat#60004-1-Ig
Rabbit anti-ATP1A1	Proteintech	Cat#14418-1-AP
Rabbit anti-Calnexin	Proteintech	Cat#10427-2-AP
Rabbit anti-Golgin97	Cell Signaling Technology	Cat#13192
Rabbit anti-PDHA1	Santa Cruz Biotechnology	Cat#SC-377092
Rabbit anti-LAMP1	Proteintech	Cat#21997-1-AP
Mouse anti-β-Actin	Proteintech	Cat#66009-1-Ig
Mouse anti-FLAG Tag	Sigma-Aldrich	Cat#F1804
Mouse anti-His Tag	Santa Cruz Biotechnology	Cat#SC-8036
Rabbit anti-Histone H3	Proteintech	Cat#17168-1-AP
Mouse anti-HA Tag	Santa Cruz Biotechnology	Cat#SC-7392
Rabbit anti-MYC Tag	Medical & Biological Laboratories	Cat#562-5
Rabbit anti-ACSL4	Proteintech	Cat#22401-1-AP
Goat anti-mouse	Millipore	Cat#AP-124P
Goat anti-rabbit	Millipore	Cat#AP-132P
Goat anti-mouse Alexa488	Invitrogen	Cat#A11001
Goat anti-rabbit Alexa555	Invitrogen	Cat#A31572
Chemicals, Peptides, and Recombinant Proteins
DMEM	Gibco	Cat#11995065
RPMI 1640	Gibco	Cat#A1049101
FBS	Gibco	Cat#10099-141
Penicillin-Streptomycin	Selleck	Cat#E2894
Blasticidin	InvivoGen	Cat#ant-bl-5
Puromycin	InvivoGen	Cat#ant-pr-1
Opti-MEM	Gibco	Cat#31985070
PEI	Polysciences	Cat#24765
TCEP	Sigma-Aldrich	Cat#C4706
TBTA	Cayman	Cat#18816
Biotin-PEG4-azide	Aladdin	Cat#B152153
17-ODYA	MedChemExpress	Cat#HY-101016
Palmitic acid	Sigma-Aldrich	Cat#P0500
2-Bromohexadecanoic acid	Sigma-Aldrich	Cat#21604
Hydroxylamine	Macklin	Cat#H828371
N-ethylmaleimide	Sigma-Aldrich	Cat#E3876
Methoxy PEG glycol maleimide, average Mn = 10 kD	Bidepharm	Cat#BD01161968
Biotin-maleimide	Sigma-Aldrich	Cat#B1267
BODIPY 493/503	Invitrogen	Cat#D3922
ML348	TargetMol	Cat#T3489
RSL3	MedChemExpress	Cat#HY-100218A
Propidium Iodide	Innochem	Cat#B04206
EcoRⅠ	ThermoFisher Scientific	Cat#FD0274
Age I	ThermoFisher Scientific	Cat#FD1464
T4 DNA ligase	ThermoFisher Scientific	Cat#EL0011
protease inhibitors cocktail	Selleck	Cat#B14002
phosphatase inhibitors cocktail	Selleck	Cat#B15002
SDS-PAGE loading buffer	Takara	Cat#9173
Critical Commercial Assays
BCA protein assay kit II	Abcam	Cat#ab287853
Streptavidin beads 6FF	Smart-Lifesciences	Cat#SA021005
BeyoGold™ His-tag purification resin	Beyotime	Cat#P2210
Anti-Flag Affinity Gel	Selleck	Cat#B23101
Anti-HA magnetic beads	Bimake	Cat#B26202
RNAiso Plus	Takara	Cat#9108
Hifair® AdvanceFast 1st Strand cDNA Synthesis Kit	Yeasen	Cat#11150ES60
Hieff UNICON® Advanced qPCR SYBR Master Mix	Yeasen	Cat#11185ES03
Nuclear Extraction Kit	Abcam	Cat#ab113474
ER Extraction Kit	Solarbio	Cat#EX1370
Cell Counting Kit-8	Yeasen	Cat#40203ES60
Recombinant DNA
pLKO.1-puro-shRNA
MTDH-shRNA1 CCGGCGAGGAATAAAGGATTCTGATCTCGAGATCAGAATCCTTTATTCCTCGTTTTTG	Sigma-Aldrich	TRCN0000151467
MTDH-shRNA2 CCGGGCCTTATTAATGGACAGCTTTCTCGAGAAAGCTGTCCATTAATAAGGCTTTTTG	Sigma-Aldrich	TRCN0000151559
MTDH-shRNA3 CCGGCGTGATAAGGTGCTGACTGATCTCGAGATCAGTCAGCACCTTATCACGTTTTTG	Sigma-Aldrich	TRCN0000322872
ZDHHC1-shRNA1 CCGGCAAGTGGCTCAACAACTGTGTCTCGAGACACAGTTGTTGAGCCACTTGTTTTTG	Sigma-Aldrich	TRCN0000127495
ZDHHC1-shRNA2 CCGGCAGCACGCACATGTCATTGAACTCGAGTTCAATGACATGTGCGTGCTGTTTTTG	Sigma-Aldrich	TRCN0000127933
ZDHHC1-shRNA3 CCGGCATTCAGGAGATGGAGTTCTACTCGAGTAGAACTCCATCTCCTGAATGTTTTTG	Sigma-Aldrich	TRCN0000146418
ZDHHC9-shRNA1 CCGGGTCTGTGATGGTGGTGAGAAACTCGAGTTTCTCACCACCATCACAGACTTTTTG	Sigma-Aldrich	TRCN0000137411
ZDHHC9-shRNA2 CCGGGAGGAACTACCGCTACTTCTACTCGAGTAGAAGTAGCGGTAGTTCCTCTTTTTG	Sigma-Aldrich	TRCN0000137668
SF-MTDH	This paper	N/A
MTDH-SF	This paper	N/A
MTDH-Myc	This paper	N/A
MTDH-HA	This paper	N/A
MTDH-CS-SF	This paper	N/A
MTDH-△TMD-SF	This paper	N/A
MTDH-△N-SF	This paper	N/A
MTDH-△AS-SF	This paper	N/A
MTDH-△Helix-SF	This paper	N/A
MTDH-△loop-SF	This paper	N/A
MTDH-ADD-SF	This paper	N/A
ACSL4-HA	This paper	N/A
ZDHHC1-SF	This paper	N/A
ZDHHC2-SF	This paper	N/A
ZDHHC3-SF	This paper	N/A
ZDHHC4-SF	This paper	N/A
ZDHHC5-SF	This paper	N/A
ZDHHC6-SF	This paper	N/A
ZDHHC7-SF	This paper	N/A
ZDHHC8-SF	This paper	N/A
ZDHHC9-SF	This paper	N/A
ZDHHC11-SF	This paper	N/A
ZDHHC12-SF	This paper	N/A
ZDHHC13-SF	This paper	N/A
ZDHHC14-SF	This paper	N/A
ZDHHC15-SF	This paper	N/A
ZDHHC16-SF	This paper	N/A
ZDHHC17-SF	This paper	N/A
ZDHHC18-SF	This paper	N/A
ZDHHC19-SF	This paper	N/A
ZDHHC20-SF	This paper	N/A
ZDHHC21-SF	This paper	N/A
ZDHHC22-SF	This paper	N/A
ZDHHC23-SF	This paper	N/A
ZDHHC24-SF	This paper	N/A
APT1-SF	This paper	N/A
APT2-SF	This paper	N/A
ABHD17A-SF	This paper	N/A
ABHD17B-SF	This paper	N/A
ABHD17C-SF	This paper	N/A
ABHD10-SF	This paper	N/A
PPT1-SF	This paper	N/A
ZDHHS1-SF	This paper	N/A
ZDHHS9-SF	This paper	N/A
pET24a-MTDH-6×His	This paper	N/A
pLoc-MTDH-3×FLAG	This paper	N/A
pLoc-MTDH-CS-3×FLAG	This paper	N/A
Cell lines
HEK293T	CTCC	N/A
HeLa	CTCC	N/A
MCF7	CTCC	N/A
MDA-MB-231	CTCC	N/A
MDA-MB-453	CTCC	N/A
MDA-MB-361	CTCC	N/A
BT549	CTCC	N/A
HCC1937	CTCC	N/A
SUM159PT	CTCC	N/A
Software and Algorithms
Image J	N/A	https://imagej.nih.gov/ij/
GEPIA	N/A	http://gepia.cancer-pku.cn/
CellProfiler	N/A	https://cellprofiler.org/
MS-DIAL	N/A	https://systemsomicslab.github.io/compms/msdial/main.html
R studio	N/A	https://posit.co/
